# Supplementary material for: Ailanthone targets p23 to overcome MDV3100 resistance in castration-resistant prostate cancer
Source: Nat Commun. 2016 Dec 13;7:13122. doi: 10.1038/ncomms13122 (PMC5159881; doi:10.1038/ncomms13122)
Supplement: Supplementary Data 1 — Expression level (log2 based) of AR1-651 induced genes which inhibited by AIL. [file ncomms13122-s2.xlsx]

## Sheet: Sheet1
Supplementary Data 1. Expression level (log2 based) of AR1-651 induced genes which inhibited by AIL.
RefSeq	Symbol	Empty vector_FPKM	AR1-561_FPKM	Empty vector + AIL_FPKM	AR1-651 + AIL_FPKM
NM_001024226,NM_001024227,NM_001024228,NM_001658	ARF1	-0.477289	1.47277	-0.265721	-0.729757
NM_001256577,NM_001256580,NM_001303624,NM_001303625,NM_001303626,NM_006013	RPL10	-0.412847	1.44922	-0.828245	-0.208131
NM_001204526,NM_001204527,NM_006280,NR_037927	SSR4	-0.214342	1.46992	-0.576977	-0.678599
NM_001199922,NM_170601	SIAE	-0.274208	1.47691	-0.702111	-0.50059
NM_001127603,NM_017881,NR_023352	NMRK1	-0.257705	1.45886	-0.395739	-0.805419
NR_039835	MIR4687	-0.5	1.5	-0.5	-0.5
NM_001174166,NM_004694	SLC16A6	-0.256914	1.34218	-1.064	-0.021268
NM_002952	RPS2	-0.501929	1.48055	-0.685771	-0.292848
NM_000980	RPL18A	-0.273472	1.472	-0.741011	-0.45752
NM_004343	CALR	-0.366151	1.47081	-0.76742	-0.337236
NM_000999,NM_001035258	RPL38	-0.282895	1.45284	-0.83483	-0.335109
NM_001005,NM_001256802,NM_001260506,NM_001260507	RPS3	-0.409433	1.48092	-0.716316	-0.355167
NM_004559	YBX1	-0.469621	1.48574	-0.675056	-0.341065
NM_000977,NM_001243130,NM_001243131,NM_033251	RPL13	-0.532068	1.49681	-0.407843	-0.556896
NM_001769	CD9	-0.189339	1.45108	-0.807655	-0.45409
NM_001300821,NM_001417	EIF4B	-0.0496429	1.25686	-1.19061	-0.0166055
NM_002567	PEBP1	-0.119732	1.44571	-0.753707	-0.572275
NM_001286272,NM_001286273,NM_003295	TPT1	-0.230286	1.39703	-0.979994	-0.186753
NM_001862	COX5B	-0.175621	1.4271	-0.899101	-0.352375
NM_014453,NM_198426	CHMP2A	-0.164898	1.45789	-0.7221	-0.570897
NM_024006,NM_206824	VKORC1	-0.286086	1.34439	-0.0043726	-1.05393
NM_006579	EBP	-0.0831058	1.42931	-0.821495	-0.524707
NM_000636,NM_001024465,NM_001024466	SOD2	-0.191326	1.4483	-0.433762	-0.82321
NM_032319	PRADC1	-0.354558	1.47882	-0.395689	-0.728571
NM_004483,NR_033249	GCSH	-0.0831949	1.37414	-1.01395	-0.276988
NM_001207024,NM_002355	M6PR	-0.316096	1.48214	-0.474607	-0.691439
NM_007284	TWF2	-0.254691	1.45167	-0.362493	-0.83449
NM_002975	CLEC11A	-0.332551	1.44241	-0.244297	-0.865559
NM_007176	C14orf1	-0.151462	1.40855	-0.947077	-0.310007
NM_001286679,NM_018357,NM_197958	LARP6	-0.36125	1.37971	-0.0363351	-0.982127
NM_030938	VMP1	0.00852268	1.29367	-1.14023	-0.161965
NM_014049,NR_033426	ACAD9	0.00570397	1.26244	-1.18276	-0.0853845
NM_007275	TUSC2	-0.172572	1.4512	-0.486337	-0.792289
NM_000140,NM_001012515	FECH	-0.10411	1.40609	-0.93777	-0.364213
NM_001099737,NM_032332,NR_029375	WDR83	-0.532063	1.35194	0.115922	-0.935801
NM_001256269,NM_001256270,NM_007317	KIF22	-0.120841	1.44985	-0.67446	-0.654549
NM_001172	ARG2	-0.231219	1.4739	-0.653126	-0.589557
NM_002487	NDN	-0.258528	1.47675	-0.681058	-0.537161
NM_001267551,NM_001267552,NM_007169,NM_148172,NM_148173	PEMT	-0.306444	1.31631	0.0710478	-1.08091
NM_001136200,NM_144591	C10orf32	-0.218295	1.408	-0.956926	-0.232776
NM_016612	SLC25A37	0.0281438	1.31048	-1.10858	-0.230043
NM_001145838,NM_001145839,NM_014637	MTFR1	-0.458324	1.49922	-0.536857	-0.504041
NM_005443	PAPSS1	-0.228116	1.36817	-1.03167	-0.108383
NM_001278649,NM_014835,NM_144498	OSBPL2	-0.342229	1.4858	-0.468353	-0.675219
NM_032016	STARD3NL	-0.157269	1.39123	-0.990081	-0.243882
NM_001301228,NM_001301229,NM_001301231,NM_005342	HMGB3	-0.31653	1.43293	-0.892371	-0.224031
NM_003080	SMPD2	-0.365259	1.48453	-0.694523	-0.424744
NM_022909	CENPH	-0.145993	1.38277	-1.00686	-0.229912
NM_000904,NM_001290221,NM_001290222	NQO2	-0.275316	1.48147	-0.570998	-0.635152
NM_001098831,NM_178832	MORN4	-0.255765	1.47227	-0.724538	-0.491972
NM_015261	NCAPD3	-0.436432	1.4894	-0.662228	-0.390737
NM_016305	SS18L2	-0.0914601	1.30796	-1.12832	-0.0881746
NM_001080425,NM_001127688	BEX4	-0.30008	1.45037	-0.844202	-0.306092
NM_002408	MGAT2	-0.454772	1.36767	0.0465353	-0.95943
NM_000693,NM_001293815	ALDH1A3	-0.13432	1.392	-0.984804	-0.272874
NM_031284,NR_023318,NR_023319	ADPGK	-0.0705893	1.37029	-1.01911	-0.280597
NM_015154,NR_126327,NR_126328	MESDC2	-0.256958	1.46506	-0.774081	-0.43402
NM_001024380,NM_001024381,NM_031940,NM_078473	TM2D2	-0.143403	1.43601	-0.84867	-0.443934
NM_001002877,NM_001002878,NM_001002879,NM_003678	THOC5	-0.345696	1.4843	-0.689994	-0.448612
NM_012425,NM_152724	RSU1	-0.586144	1.47345	-0.229512	-0.657796
NM_014313	TMEM50A	-0.232698	1.46892	-0.727659	-0.508564
NM_001101653,NM_014186	COMMD9	-0.0456351	1.22373	-1.22405	0.0459512
NM_001113411,NM_001244714,NM_001278224,NM_018291,NR_103473	FGGY	-0.239042	1.39587	-0.981695	-0.175136
NM_001024732,NM_016011	MECR	-0.0448409	1.24122	-1.20717	0.0107868
NM_000017,NM_001302554	ACADS	-0.342726	1.39672	-0.0932675	-0.96073
NR_125740	LOC100505938	-0.502529	1.37431	0.0533734	-0.925149
NR_125987	LOC101929626	-0.169273	1.41187	-0.942189	-0.30041
NM_001167865,NM_017615	NSMCE4A	-0.328446	1.3601	-0.0108145	-1.02084
NM_001085354,NM_024657	MORC4	-0.00801158	1.37576	-0.977019	-0.390725
NM_001126123,NM_017512,NM_202758	ENOSF1	-0.165947	1.45755	-0.729186	-0.562413
NM_033342,NM_203293,NM_203294,NM_203295,NM_203296,NM_203297	TRIM7	-0.360482	1.47623	-0.373009	-0.74274
NM_006260	DNAJC3	-0.0480414	1.41148	-0.87656	-0.486881
NM_033102	SLC45A3	-0.185705	1.41574	-0.934929	-0.295109
NM_054027	ANKH	-0.113561	1.38829	-0.988994	-0.285736
NM_025217	ULBP2	-0.647162	1.41536	-0.00800995	-0.760185
NR_122038	ZNF561-AS1	-0.0982831	1.41594	-0.901062	-0.416593
NM_030806	C1orf21	-0.118187	1.38062	-1.00742	-0.255012
NM_005980	S100P	-0.216234	1.46112	-0.474971	-0.769915
NR_026690	ABHD11-AS1	-0.169589	1.42027	-0.918576	-0.332104
NM_001303124,NM_001303125,NM_032786	ZC3H10	-0.0518736	1.30034	-1.13761	-0.110857
NM_012333,NR_037632	MYCBP	0.0401513	1.24647	-1.19874	-0.0878834
NM_005275	GNL1	-0.58321	1.38881	0.0480717	-0.853673
NM_001195228,NM_019013	FAM64A	-0.0473005	1.40901	-0.887411	-0.474298
NM_021233,NM_058248	DNASE2B	-0.126339	1.40981	-0.935694	-0.347778
NM_173478	CNTD1	-0.121323	1.3254	-1.10389	-0.100188
NM_001135662,NM_001135663,NM_001135664,NM_003929	RAB29	-0.0220102	1.28484	-1.15645	-0.106381
NM_001101667,NM_003501	ACOX3	-0.142935	1.45288	-0.581677	-0.728265
NM_001128203,NM_007069	PLA2G16	-0.21391	1.47088	-0.648171	-0.608797
NM_001135004,NM_001135005,NM_012266	DNAJB5	-0.459851	1.49598	-0.601178	-0.434947
NM_152361	EID2B	-0.0176349	1.27811	-1.1649	-0.0955732
NM_001130142,NM_014622,NM_198315	VWA5A	-0.230047	1.29478	-1.12558	0.0608427
NR_120595,NR_120596,NR_120597	LINC01315	-0.514599	1.48819	-0.334235	-0.639353
NM_001294341,NM_001294342,NM_032219	MFSD7	-0.253934	1.43779	-0.302515	-0.881341
NM_001278275,NM_001278276,NM_001278277,NM_001278278,NM_198256,NM_212540,NR_103490	E2F6	-0.470774	1.47553	-0.721948	-0.282806
NM_000046,NM_198709	ARSB	-0.439548	1.46521	-0.771641	-0.25402
NM_144706	C2orf15	0.0501144	1.22364	-1.22381	-0.0499414
NM_001111298,NM_001286360,NM_001286361,NM_173672,NR_104429	PPIL6	-0.0467639	1.24225	-1.20603	0.0105459
NM_016246	HSD17B14	-0.456407	1.49	-0.653612	-0.37998
NM_001303233,NM_001303234,NM_001303235,NM_001303236,NM_001303237,NM_002201,NR_130134	ISG20	-0.218037	1.4389	-0.87193	-0.348936
NM_001300978,NM_152266	C19orf40	-0.540881	1.49738	-0.540881	-0.41562
NM_001102402,NM_021213	PCTP	-0.467435	1.48664	-0.348319	-0.670884
NM_017983	WIPI1	-0.0243765	1.25866	-1.18874	-0.0455458
NM_001289107,NM_018414,NR_110309	ST6GALNAC1	-0.269237	1.28429	-1.12516	0.110104
NM_145740	GSTA1	-0.0775709	1.38644	-0.982468	-0.326396
NR_046586,NR_109801	DLG3-AS1	-0.119211	1.41934	-0.901167	-0.398959
NR_130916	N/A	-0.216029	1.46067	-0.77266	-0.471982
NM_019018	FAM105A	-0.2614	1.39976	-0.971924	-0.166438
NM_001190472	MTRNR2L3	-0.360558	1.38678	-0.971525	-0.0546925
NM_001166243,NM_002012	FHIT	-0.28043	1.46066	-0.376407	-0.803827
NM_001039958	MESP2	-0.14541	1.25631	-1.18135	0.070455
NR_031603	MIR1238	-0.5	1.5	-0.5	-0.5
NR_040107	ADPGK-AS1	-0.450504	1.49853	-0.49028	-0.557745
NM_015351	TTC9	-0.476341	1.41773	-0.0706812	-0.87071
NM_001193333,NM_007074	CORO1A	-0.184119	1.30997	-1.11805	-0.00780113
NR_002948	KLKP1	-0.12057	1.24543	-1.19556	0.0707054
NM_005059,NM_134441	RLN2	-0.45044	1.49789	-0.573034	-0.474414
NM_080390	TCEAL2	-0.457469	1.46384	-0.237198	-0.769174
NM_001040,NM_001146279,NM_001146280,NM_001146281,NM_001289113,NM_001289114,NM_001289115,NM_001289116	SHBG	-0.674097	1.40551	0.0233032	-0.754715
NR_039713	MIR4492	-0.5	1.5	-0.5	-0.5
NR_106866	MIR6808	-0.5	1.5	-0.5	-0.5
NR_024330	SPACA6P	-0.297304	1.44762	-0.297304	-0.853009
NM_002022	FMO4	-0.0121762	1.3154	-1.11008	-0.193142
NM_001166424,NM_002630	PGC	-0.551585	1.48556	-0.304668	-0.629311
NR_039873	MIR4722	-0.5	1.5	-0.5	-0.5
NR_125764	LINC01322	-0.0938749	1.25898	-1.18564	0.0205323
NR_106799	MIR6741	-0.5	1.5	-0.5	-0.5
NR_001452	N/A	-0.5	1.5	-0.5	-0.5
NR_106839	MIR6781	-0.5	1.5	-0.5	-0.5
NR_106947	MIR6887	-0.5	1.5	-0.5	-0.5
NR_000013	SNORD42B	-0.5	1.5	-0.5	-0.5
NR_039644	MIR4442	-0.5	1.5	-0.5	-0.5
NM_001286574,NM_001286576,NM_145028	ARMC12	-0.117098	1.44885	-0.65301	-0.678744
NM_080386	TUBA3D	-0.156602	1.45448	-0.743035	-0.554847
NM_006169	NNMT	-0.267908	1.35878	-1.03886	-0.0520172
NR_000017	SNORD36B	-0.5	1.5	-0.5	-0.5
NR_036149	MIR3184	-0.5	1.5	-0.5	-0.5
NR_049819	MIR5187	-0.5	1.5	-0.5	-0.5
NR_039760	N/A	-0.5	1.5	-0.5	-0.5
NR_039924	MIR4767	-0.5	1.5	-0.5	-0.5
NM_001080507	OOEP	-0.267538	1.26592	-1.14242	0.144039
NR_004397	SNORD1C	-0.5	1.5	-0.5	-0.5
NM_145252	ZG16B	-0.427262	1.48904	-0.666035	-0.395741
NM_003104,NR_034039	SORD	-0.362771	1.47962	-0.724933	-0.391916
NM_002950	RPN1	-0.360436	1.48766	-0.667648	-0.459573
NM_003945	ATP6V0E1	-0.144996	1.30273	-1.1319	-0.025829
NM_004542	NDUFA3	-0.327052	1.48654	-0.653963	-0.505528
NM_014394	GHITM	-0.394074	1.44425	-0.847112	-0.203068
NM_000100	CSTB	-0.337204	1.47458	-0.749076	-0.388304
NM_006443,NM_199184	DNPH1	-0.262546	1.47138	-0.471278	-0.73756
NM_006339	HMG20B	-0.253246	1.47335	-0.508172	-0.711937
NM_006815	TMED2	-0.224423	1.43306	-0.892046	-0.31659
NM_000983	RPL22	-0.206349	1.40955	-0.952841	-0.250361
NM_006808	SEC61B	-0.40449	1.44192	-0.187712	-0.849718
NM_001040160,NM_001040161,NM_001040162,NM_001040165,NM_001288710,NM_032366,NR_109976,NR_109977,NR_109978,NR_109979	C16orf13	-0.506387	1.32688	0.158237	-0.978732
NM_000182	HADHA	-0.0787372	1.40422	-0.930607	-0.394879
NM_001078650,NM_001078651,NM_025124,NR_073409,NR_073410,NR_073411,NR_073412,NR_073413	TMEM134	-0.405095	1.37551	0.00111556	-0.97153
NM_001039457,NM_001294333,NM_004047	ATP6V0B	-0.374335	1.47571	-0.356232	-0.745147
NM_001271006,NM_001271007,NM_144998	STRA13	-0.561559	1.49229	-0.576282	-0.354445
NR_033379	LOC401242	-0.595776	1.49073	-0.341909	-0.553049
NM_001336	CTSZ	-0.449014	1.4212	-0.0949459	-0.877242
NM_001143841,NM_001143842,NM_001143843,NM_024056	TMEM106C	-0.16338	1.45694	-0.730395	-0.563165
NR_110862,NR_110863	LOC101928663	-0.434993	1.42854	-0.868582	-0.124966
NM_016100,NM_181527,NM_181528	NAA20	-0.293911	1.30192	-1.10006	0.0920542
NM_005932	MIPEP	-0.304985	1.45629	-0.824086	-0.327223
NM_012111	AHSA1	-0.43791	1.47021	-0.754772	-0.277532
NM_006556	PMVK	-0.403071	1.49578	-0.586066	-0.506647
NM_001135208,NM_004470,NM_057092	FKBP2	-0.528624	1.47943	-0.675182	-0.275626
NM_004964	HDAC1	-0.152736	1.3978	-0.974488	-0.270573
NM_004214,NM_198897	FIBP	-0.640069	1.37489	0.0962762	-0.831097
NM_016306	DNAJB11	-0.418576	1.47744	-0.731135	-0.327729
NM_012412,NM_138635,NM_201436,NM_201516,NM_201517	H2AFV	-0.0600938	1.31441	-1.1181	-0.136219
NM_022044	SDF2L1	-0.333663	1.48734	-0.651073	-0.5026
NM_001270439,NM_005717	ARPC5	-0.176954	1.38781	-0.998864	-0.211992
NM_001037633,NM_022464	SIL1	-0.398261	1.46522	-0.783795	-0.283165
NM_001011548,NM_001011549,NM_001011550,NM_002362	MAGEA4	-0.424701	1.48547	-0.689135	-0.371631
NM_024589,NR_046480	ROGDI	-0.0643635	1.40123	-0.93187	-0.404999
NM_001278270,NM_006354,NM_133480,NR_103488	TADA3	-0.527306	1.43158	-0.0890564	-0.815222
NM_001284501,NM_001284502,NM_012225,NR_104318	NUBP2	-0.22178	1.42481	-0.287579	-0.915446
NM_001077399,NM_015488,NM_022572	PNKD	-0.449464	1.49905	-0.526123	-0.523466
NM_000637,NM_001195102,NM_001195103,NM_001195104	GSR	-0.128424	1.43711	-0.830272	-0.478412
NM_001190991,NM_014255	CNPY2	-0.331049	1.48969	-0.582235	-0.576403
NM_001001790,NM_001134484,NM_001134485	TOMM5	-0.0131234	1.30919	-1.12023	-0.175834
NM_001033549,NM_001288756,NM_001288757,NM_014173	BABAM1	-0.289882	1.43484	-0.890071	-0.25489
NM_000374,NR_036510	UROD	-0.470634	1.49927	-0.48559	-0.543045
NM_001040194,NM_001040195,NM_001040196,NM_001040197,NM_020350	AGTRAP	-0.612517	1.47316	-0.225061	-0.635583
NM_014390	SND1	-0.290565	1.4801	-0.501503	-0.688028
NM_001136498	CISD3	-0.479296	1.4992	-0.54578	-0.474125
NM_001160407,NM_138463	TLCD1	-0.202274	1.46342	-0.52516	-0.73599
NR_024124,NR_024125,NR_024126,NR_027645,NR_027646	ATP1A1-AS1	-0.340954	1.46942	-0.773809	-0.354654
NM_014599,NM_177433,NM_201222	MAGED2	-0.323647	1.46704	-0.783085	-0.360309
NM_001040427,NM_001286249,NM_005326	HAGH	-0.491691	1.49698	-0.425231	-0.580059
NM_016417	GLRX5	-0.434098	1.48241	-0.344507	-0.703804
NM_001127228,NM_006807	CBX1	-0.0260972	1.23294	-1.21617	0.00932609
NM_002086,NM_203506	GRB2	-0.454091	1.48482	-0.345219	-0.685512
NM_018686	CMAS	-0.200102	1.40211	-0.969538	-0.23247
NM_001257133,NM_001257134,NM_032901	COX14	-0.210316	1.42828	-0.903988	-0.313979
NM_001242828,NM_001242830,NM_001242831,NM_001301856,NM_021814	ELOVL5	-0.0756646	1.34189	-1.07579	-0.190433
NM_015670	SENP3	-0.611967	1.44771	-0.117537	-0.718205
NM_001257971,NM_001257972,NM_001257973,NM_001912,NM_145918	CTSL	-0.524293	1.49476	-0.385454	-0.585011
NM_052935,NR_033464,NR_033465	NT5C3B	-0.194896	1.35653	-1.05365	-0.107984
NM_004135,NM_174869	IDH3G	-0.476173	1.4975	-0.578465	-0.442862
NM_001018109,NM_003662	PIR	-0.462887	1.43322	-0.846316	-0.124013
NM_016332	MSRB1	-0.335521	1.46176	-0.804446	-0.321792
NM_002412	MGMT	-0.47368	1.45471	-0.789037	-0.191994
NR_024333	ILF3-AS1	-0.39869	1.48593	-0.688551	-0.39869
NM_022754	SFXN1	-0.262908	1.26774	-1.14229	0.137462
NR_026761	LINC00467	-0.33567	1.34849	-1.03366	0.0208365
NM_021967,NM_022968	SERF1A	-0.558175	1.49459	-0.378243	-0.558175
NR_046251,NR_046252,NR_046253,NR_046254,NR_046255	FGD5-AS1	-0.25603	1.38621	-0.997651	-0.132529
NM_152559	WBSCR27	-0.420737	1.46336	-0.784028	-0.258591
NM_006270	RRAS	-0.460262	1.49798	-0.465016	-0.572699
NM_138809	CMBL	-0.388379	1.38788	-0.959892	-0.0396056
NM_014384	ACAD8	-0.463173	1.48547	-0.678939	-0.343358
NM_000191,NM_001166059	HMGCL	-0.356642	1.3498	-1.02463	0.0314681
NM_015703	RRP7A	-0.639958	1.37633	0.0928209	-0.829191
NM_145212,NR_028356	MRPL30	-0.370106	1.431	-0.885776	-0.175117
NM_001042476,NM_001278260,NM_001278261,NM_001278262,NM_001278263,NM_001278264,NM_001278265,NM_001278266,NM_014316	CARHSP1	-0.531783	1.48968	-0.619112	-0.338781
NM_001003828,NM_001243385,NM_001243386,NM_013327	PARVB	-0.508418	1.4772	-0.696653	-0.272132
NM_006765,NM_178234	TUSC3	-0.374004	1.39521	-0.95337	-0.0678346
NM_001039517	RUSC1-AS1	-0.461727	1.4869	-0.671427	-0.353742
NM_001025252,NM_001025253,NM_001287140,NM_001287142,NM_001287143,NM_001287144,NM_005079,NR_105033,NR_105034,NR_105035,NR_105036,NR_105037	TPD52	-0.312627	1.34078	-1.05074	0.0225869
NM_012328	DNAJB9	-0.37502	1.41146	-0.924448	-0.111989
NM_001018053,NM_006212	PFKFB2	-0.324456	1.33102	-1.0585	0.0519359
NM_001145025,NM_018217,NR_026728	EDEM2	-0.271178	1.31773	-1.09003	0.0434748
NM_000022	ADA	-0.48254	1.48133	-0.691782	-0.307007
NM_001255976,NM_020182,NM_199169,NM_199170,NM_199171	PMEPA1	-0.396866	1.38335	-0.963493	-0.0229884
NR_003032	SNORA32	-0.277174	1.28771	-1.11943	0.108886
NR_125402	LOC101929337	-0.283616	1.25956	-1.14251	0.166563
NM_000454	SOD1	-0.44395	1.42363	-0.87474	-0.104942
NM_001008	RPS4Y1	-0.317257	1.29355	-1.10031	0.124019
NM_000532,NM_001178014	PCCB	-0.487678	1.45585	-0.779045	-0.189124
NM_001190807,NM_001914,NM_148923	CYB5A	-0.402274	1.38517	-0.958588	-0.0243073
NM_001135099,NM_005656	TMPRSS2	-0.379133	1.32258	-1.04705	0.103598
NM_001001710	FAM166A	-0.464648	1.42095	-0.870413	-0.0858913
NM_018960	GNMT	-0.528631	1.4722	-0.70417	-0.239402
NM_001253875,NM_001253876,NM_025076,NR_045607	UXS1	-0.417338	1.39842	-0.931561	-0.0495177
NM_001153	ANXA4	-0.483355	1.45801	-0.775074	-0.199581
NM_001270766,NM_001270767,NM_173474	NTAN1	-0.38597	1.3527	-1.00965	0.042921
NR_121597,NR_121598	CDC37L1-AS1	-0.45819	1.43942	-0.834661	-0.146566
NR_026967	LOC143666	-0.672435	1.43867	-0.079387	-0.686847
NM_001254	CDC6	-0.663105	1.48029	-0.276036	-0.541148
NR_027128,NR_027129	LINC01547	-0.686603	1.43303	-0.0598234	-0.686603
NM_025216	WNT10A	-0.666916	1.48902	-0.41887	-0.403233
NM_001270491,NM_012423,NR_073024	RPL13A	-0.591567	1.47125	-0.661834	-0.217846
NM_006816	LMAN2	-0.563159	1.45918	-0.723886	-0.172135
NM_001282386,NM_001282387,NM_005896	IDH1	-0.485215	1.39079	-0.911173	0.00559759
NM_001135861,NM_001287342,NM_001287343,NM_014172,NR_109807,NR_109808	PHPT1	-0.7504	1.34702	0.173095	-0.769719
NM_001135821,NM_001135822,NM_001242824,NM_001242825,NM_002004	FDPS	-0.579735	1.45825	-0.714496	-0.164021
NM_001255978,NM_001255979,NM_001255980,NM_001255981,NM_130898,NR_045658	CREB3L4	-0.604964	1.47654	-0.628163	-0.243417
NM_004718	COX7A2L	-0.548067	1.42377	-0.81804	-0.0576577
NM_024040	CUEDC2	-0.707983	1.45376	-0.141309	-0.604467
NM_000414,NM_001199291,NM_001199292,NM_001292027,NM_001292028	HSD17B4	-0.42346	1.31274	-1.03709	0.147816
NM_001280787,NM_003172	SURF1	-0.624807	1.49006	-0.519217	-0.346039
NR_015381	TP53TG1	-0.402494	1.34342	-1.01386	0.0729391
NM_001006617,NM_001006618,NM_001006619,NM_001006620,NM_001006621,NM_024117	MAPKAP1	-0.425751	1.34549	-1.0009	0.0811547
NM_005720	ARPC1B	-0.727492	1.43204	-0.0591845	-0.645369
NM_022061	MRPL17	-0.579629	1.48852	-0.587268	-0.321627
NM_001172695,NM_001172696,NM_001172697,NM_005726	TSFM	-0.597995	1.48838	-0.569132	-0.321257
NM_018663	PXMP2	-0.688953	1.48111	-0.301441	-0.490714
NM_001100624,NM_001100625,NM_001270473,NM_001270474,NM_018455	CENPN	-0.508325	1.44548	-0.794971	-0.142183
NM_001166269,NM_001166270,NM_017815	HAUS4	-0.597597	1.48315	-0.602549	-0.283
NM_022491	SUDS3	-0.44834	1.35132	-0.983114	0.0801363
NM_002801	PSMB10	-0.707327	1.34131	0.182811	-0.816795
NR_046240	LOC100506100	-0.685068	1.48646	-0.401327	-0.400066
NM_001042510,NM_001267708,NM_001267709,NM_016096	ZNF706	-0.653125	1.48858	-0.483139	-0.352318
NM_012100	DNPEP	-0.692263	1.48369	-0.339805	-0.451624
NM_001290230,NM_001798,NM_052827	CDK2	-0.448355	1.35548	-0.978064	0.0709343
NR_002995	SNORA76C	-0.709826	1.47952	-0.310784	-0.458905
NM_001135217,NM_006992,NM_201650	LRRC23	-0.499486	1.42519	-0.844213	-0.0814934
NM_001201573,NM_001201574,NM_025152,NR_120408	NUBPL	-0.744224	1.44679	-0.120913	-0.58165
NM_001291997,NM_016373,NM_130791,NR_120435,NR_120436	WWOX	-0.501631	1.41914	-0.854667	-0.0628432
NM_001258395,NM_001258396,NM_001258397,NM_001258398,NM_001258399,NM_213607	CCDC103	-0.6209	1.44106	-0.727495	-0.0926632
NM_001185	AZGP1	-0.632986	1.45029	-0.693257	-0.124046
NM_001098483,NM_001301827,NM_001301828,NM_198472	FUOM	-0.699365	1.47656	-0.268915	-0.508279
NR_038853	STX17-AS1	-0.663817	1.46825	-0.602246	-0.20219
NR_125429,NR_125430	LOC101929066	-0.796367	1.38375	0.0794753	-0.666863
NM_012152	LPAR3	-0.555745	1.42802	-0.804565	-0.067709
NM_001258304,NM_001258305,NM_001258306,NM_138770	CCDC74A	-0.593774	1.42578	-0.782386	-0.0496186
NM_001035267,NM_021104	RPL41	-0.626306	1.43284	-0.741984	-0.0645501
NR_026712	RPL13AP5	-0.558793	1.41857	-0.820916	-0.0388597
NM_001301020,NM_004152	OAZ1	-0.703017	1.4816	-0.450671	-0.327912
NM_000979,NM_001270490,NR_073022	RPL18	-0.716734	1.47862	-0.311202	-0.450687
NM_001398	ECH1	-0.645884	1.47877	-0.573331	-0.259554
NM_001018137,NM_001018138,NM_001018139,NM_001198682,NM_002512	NME2	-0.672709	1.47084	-0.580141	-0.217992
NM_000858,NM_001159390,NM_001159391,NM_001242839,NM_001242840	GUK1	-0.721556	1.47002	-0.512605	-0.235861
NM_019059	TOMM7	-0.627402	1.43697	-0.731725	-0.0778447
NM_001344	DAD1	-0.53203	1.35369	-0.933755	0.112092
NM_138689	PPP1R14B	-0.783597	1.42027	-0.0301196	-0.606552
NM_000581,NM_201397	GPX1	-0.78433	1.45464	-0.186541	-0.483773
NM_001244938,NM_003329	TXN	-0.628716	1.41553	-0.775148	-0.0116661
NM_001002244,NM_001002245,NM_001002246,NM_001002247,NM_001002248,NM_001002249,NM_001289414,NM_001289415,NM_001289416,NM_001289417,NM_001289418,NM_001289419,NM_001289420,NM_016476	ANAPC11	-0.735344	1.47773	-0.368228	-0.374158
NM_001113205,NM_001113206,NM_001113207	TSTD1	-0.689892	1.47984	-0.500102	-0.289849
NM_001130725,NM_001144932,NM_002797	PSMB5	-0.696243	1.45523	-0.613511	-0.145474
NM_005368,NM_203377,NM_203378	MB	-0.688998	1.44835	-0.643544	-0.115808
NM_033280	SEC11C	-0.653491	1.43707	-0.708646	-0.074928
NM_018269	ADI1	-0.67463	1.48128	-0.515856	-0.290798
NM_001141936,NM_001168243	C4orf48	-0.808158	1.3568	0.147274	-0.695912
NM_001281,NM_001300971	TBCB	-0.717881	1.48046	-0.413972	-0.348603
NM_001283	AP1S1	-0.815236	1.43411	-0.100634	-0.518245
NM_024798,NR_073534	SNX22	-0.709292	1.46645	-0.551472	-0.205686
NM_006014	LAGE3	-0.803128	1.42198	-0.0434548	-0.575394
NM_001206540,NM_001206541,NM_001282162,NM_004930	CAPZB	-0.650073	1.46861	-0.616147	-0.202387
NM_001206974,NM_001930,NM_013406,NR_038192	DHPS	-0.721725	1.47082	-0.241831	-0.507265
NR_026744	LOC400794	-0.63107	1.44327	-0.713429	-0.0987666
NM_000551,NM_198156	VHL	-0.557503	1.36686	-0.901344	0.0919857
NM_024715	TXNDC15	-0.679215	1.44562	-0.661727	-0.104682
NM_002755	MAP2K1	-0.770798	1.46889	-0.396802	-0.301292
NM_001202489,NM_003343,NM_182688	UBE2G2	-0.583576	1.4045	-0.8287	0.0077717
NM_001276373,NM_007122,NM_207005	USF1	-0.579005	1.43304	-0.778068	-0.0759626
NM_001243787,NM_001243788,NM_001243789,NM_001243790,NM_001243791,NM_014311,NR_045039	SMUG1	-0.55643	1.4025	-0.850502	0.00442948
NM_001278636,NM_032565,NR_103802,NR_103803	EBPL	-0.57722	1.38065	-0.869627	0.0662011
NM_001161009,NM_001161010,NM_001161011,NM_001161012,NM_001161013,NM_031905	ARMC10	-0.738166	1.46037	-0.18554	-0.536663
NM_000849,NR_024537	GSTM3	-0.56384	1.38121	-0.877886	0.0605183
NR_038429,NR_038430,NR_038431	RNASEH1-AS1	-0.620563	1.40303	-0.80371	0.0212402
NM_001130156,NM_001130157,NM_001195432,NM_001195433,NM_001195434,NM_022443	MLF1	-0.512078	1.3707	-0.924454	0.0658283
NM_145249,NM_206949	IFI27L1	-0.694547	1.44532	-0.646338	-0.104433
NR_038310	MIR497HG	-0.682416	1.4621	-0.60502	-0.174669
NM_018150	RNF220	-0.843902	1.38402	0.0664292	-0.606548
NM_006606	RBBP9	-0.573561	1.41161	-0.823518	-0.0145268
NM_032811,NR_016021	TBRG1	-0.436245	1.27283	-1.06623	0.229649
NR_125376	LOC100419583	-0.705908	1.45582	-0.599787	-0.150126
NM_001014797,NM_001161352,NM_001161353,NM_001271518,NM_001271519,NM_001271520,NM_001271521,NM_001271522,NM_002247	KCNMA1	-0.804069	1.41123	-0.00560805	-0.601554
NM_016183	MRTO4	-0.672558	1.47534	-0.557626	-0.245152
NM_001033564	FAM229B	-0.697162	1.43124	-0.680158	-0.053918
NM_021067	GINS1	-0.605299	1.3875	-0.839723	0.0575167
NM_001282564,NM_018202	TMEM57	-0.728193	1.45902	-0.557685	-0.173143
NR_103482	LOC101559451	-0.847661	1.40841	-0.0151965	-0.545551
NR_038319	LOC100505716	-0.882568	1.3178	0.223838	-0.65907
NM_001142524,NM_001142525,NM_001142526,NM_001142527,NM_001142528,NM_001142529,NM_001142530,NM_030639	BHLHB9	-0.567344	1.3417	-0.924831	0.150473
NR_002312	RPPH1	-0.559418	1.35503	-0.914743	0.119132
NM_001040101,NM_001287763,NM_001287764,NM_014392	NSG1	-0.80042	1.45985	-0.402966	-0.256466
NM_006408	AGR2	-0.256243	1.2518	-1.15799	0.162431
NR_046102	LOC646736	-0.337198	1.25941	-1.12252	0.200311
NM_000982	RPL21	-0.635087	1.4094	-0.781156	0.0068423
NM_001000	RPL39	-0.709494	1.43535	-0.657006	-0.0688473
NM_000984	RPL23A	-0.678496	1.38171	-0.789362	0.0861454
NM_000995,NM_033625	RPL34	-0.715174	1.44881	-0.612129	-0.12151
NM_001130053,NM_001130055,NM_001130056,NM_001130057,NM_001195203,NM_001289950,NM_001960,NM_032378	EEF1D	-0.748675	1.47267	-0.427714	-0.296284
NM_001257389,NM_001257390,NM_001257391,NM_001257392,NM_001257400,NM_001257401,NM_001267698,NM_001780	CD63	-0.739343	1.45207	-0.569533	-0.143192
NM_001123377,NM_007262	PARK7	-0.59123	1.35943	-0.887756	0.119559
NM_001037663,NM_001959,NM_021121	EEF1B2	-0.693347	1.39295	-0.758605	0.0590031
NM_001185012,NM_002488,NR_033697	NDUFA2	-0.651868	1.40002	-0.783435	0.0352835
NM_001193375,NM_175614,NR_034166	NDUFA11	-0.822103	1.42615	-0.0698486	-0.534198
NM_004637	RAB7A	-0.720804	1.40838	-0.704701	0.017121
NM_001079862,NM_001079863,NM_001178017,NM_001178041,NM_001178042,NM_001178043,NM_001282633,NM_001282634,NM_001282635,NM_001282636,NM_020548,NR_104221	DBI	-0.711855	1.41459	-0.701564	-0.0011722
NM_002157	HSPE1	-0.570218	1.3413	-0.92335	0.152266
NM_032391	PRAC1	-0.748645	1.42831	-0.630088	-0.0495741
NM_000713	BLVRB	-0.868109	1.42512	-0.104871	-0.452138
NM_004649,NM_198155	C21orf33	-0.757299	1.44831	-0.557819	-0.13319
NM_001287742,NM_001287743,NM_001287744,NM_001287745,NM_001287747,NM_001287748,NM_001287749,NM_001287750,NM_001287751,NM_001287756,NM_004462	FDFT1	-0.730489	1.4641	-0.530668	-0.202944
NM_014320	HEBP2	-0.749514	1.46686	-0.479594	-0.237756
NM_001098409	GAGE12G	-0.702701	1.38925	-0.755899	0.0693495
NM_001143674,NM_015415,NR_026550	MPC2	-0.740865	1.44267	-0.599442	-0.102368
NM_006833	COPS6	-0.792149	1.46329	-0.390659	-0.280481
NM_024571	SNRNP25	-0.720181	1.4121	-0.698051	0.00613103
NM_001003696,NM_001003697,NM_001003701,NM_001003703,NM_001685	ATP5J	-0.749063	1.45285	-0.552499	-0.151285
NR_102265	LOC101243545	-0.702634	1.39466	-0.747123	0.0550966
NM_001271285,NM_023933	FAM173A	-0.888424	1.31954	0.218359	-0.649479
NM_001305141,NM_001305142,NM_020677	NMRAL1	-0.855822	1.3141	0.237601	-0.695881
NM_005969	NAP1L4	-0.735297	1.4214	-0.662097	-0.0240096
NR_034129	ST8SIA6-AS1	-0.694491	1.40957	-0.728442	0.0133672
NM_001018136,NR_037149	NME1-NME2	-0.607642	1.35857	-0.877024	0.126101
NM_002477	MYL5	-0.552697	1.24751	-1.01706	0.322246
NM_014234	HSD17B8	-0.645537	1.34823	-0.860591	0.157894
NM_032569	GLYR1	-0.85432	1.30144	0.264509	-0.711632
NM_001166010,NM_006117,NM_206836,NR_028588	ECI2	-0.675184	1.4305	-0.703654	-0.0516608
NM_021626	SCPEP1	-0.775453	1.42104	-0.615138	-0.0304484
NM_001199981,NM_001199982,NM_001199983,NM_001199984,NM_005006	NDUFS1	-0.637324	1.32697	-0.890337	0.200694
NM_031925	TMEM120A	-0.766075	1.46208	-0.476936	-0.219066
NM_001014437,NM_001194997,NM_001751,NM_139273,NR_036542	CARS	-0.841543	1.45008	-0.348603	-0.259929
NM_001113324	TEN1	-0.682608	1.42035	-0.718528	-0.019214
NM_018649	H2AFY2	-0.781846	1.45483	-0.487691	-0.185296
NM_012173,NM_183420,NM_183421	FBXO25	-0.573109	1.3126	-0.95078	0.211289
NM_012213	MLYCD	-0.884221	1.36478	0.106182	-0.586739
NM_181726	ANKRD37	-0.76872	1.45382	-0.516911	-0.168187
NM_001284266,NM_001284267,NM_001284268,NM_001284269,NM_145231	EFCAB11	-0.293992	1.24115	-1.15349	0.206341
NR_038337,NR_038338,NR_038339	OSER1-AS1	-0.913779	1.4123	-0.097356	-0.401166
NM_001182,NM_001201377,NM_001202404	ALDH7A1	-0.397822	1.23873	-1.11101	0.270101
NM_001161407,NM_019080	NDFIP2	-0.355273	1.23702	-1.13182	0.25008
NR_026815	TMEM191A	-0.821473	1.41555	-0.56625	-0.027823
NM_001283024,NM_001283027,NM_018024	WDYHV1	-0.848852	1.44666	-0.361971	-0.235832
NM_144613	COX6B2	-0.59083	1.26963	-0.975234	0.296433
NM_001037161	ACOT1	-0.564582	1.22959	-1.02107	0.356062
NR_120437,NR_120438,NR_120439,NR_120440	OR7E47P	-0.899262	1.41044	-0.0667173	-0.444458
NM_001013	RPS9	-0.822874	1.41537	-0.564651	-0.0278453
NR_027158,NR_027159,NR_027160,NR_027161,NR_027162,NR_027163,NR_027164,NR_027165,NR_027166,NR_027167,NR_027168,NR_027169,NR_027170,NR_027171,NR_027172,NR_027173,NR_027174,NR_027175,NR_027176,NR_027177,NR_027178,NR_027179,NR_027667,NR_045021,NR_045022,NR_045023,NR_045024,NR_045025,NR_045026,NR_045027,NR_045028,NR_045029	LRRC75A-AS1	-0.730032	1.41492	-0.68195	-0.00293469
NM_001023,NM_001146227	RPS20	-0.730118	1.38142	-0.741883	0.0905782
NM_000942	PPIB	-0.808291	1.43458	-0.528229	-0.0980616
NM_002106	H2AFZ	-0.206231	1.23316	-1.18781	0.160878
NM_006886	ATP5E	-0.886124	1.42582	-0.404334	-0.135366
NM_021103	TMSB10	-0.844459	1.42076	-0.514281	-0.0620191
NM_006088	TUBB4B	-0.896514	1.42645	-0.162322	-0.367619
NM_004546	NDUFB2	-0.87161	1.42153	-0.45983	-0.0900871
NM_001008800,NM_005998,NR_036564,NR_036565	CCT3	-0.779712	1.39115	-0.67303	0.0615973
NM_004374	COX6C	-0.809912	1.44489	-0.482913	-0.152067
NM_000990	RPL27A	-0.785695	1.40034	-0.648533	0.0338927
NM_006755	TALDO1	-0.803435	1.40685	-0.612522	0.00910848
NM_001170795,NM_016085,NM_080592	ATRAID	-0.730964	1.36829	-0.760473	0.123151
NM_001033930,NM_003333	UBA52	-0.51497	1.23649	-1.04836	0.326838
NM_001085365	MZT2A	-0.92799	1.362	0.0908928	-0.524905
NM_001252039,NM_004583,NM_201434	RAB5C	-0.863128	1.42457	-0.465094	-0.0963526
NM_001270481,NM_002798	PSMB6	-0.944338	1.40523	-0.113554	-0.347342
NM_001099645	RPL22L1	-0.713863	1.39075	-0.742874	0.0659883
NM_001256282,NM_001256293,NM_002273,NR_045962	KRT8	-0.866577	1.4392	-0.369401	-0.20322
NM_021237	SELK	-0.791652	1.38532	-0.669633	0.0759664
NM_001286082,NM_001286084,NM_016404	TRMT112	-0.894905	1.43308	-0.251681	-0.286496
NM_001008709,NM_002708,NM_206873	PPP1CA	-0.917066	1.40417	-0.0582709	-0.428834
NM_001015052,NM_001015054,NM_002434	MPG	-0.815746	1.4356	-0.511813	-0.108037
NM_001033569,NM_001033570,NM_001033571,NM_001033572,NM_001033574,NM_001289054,NM_001289056,NM_016627	AMZ2	-0.672933	1.33104	-0.857702	0.199595
NM_001001732,NM_001159747	CC2D2B	-0.776579	1.41986	-0.616607	-0.0266759
NM_016395	PTPLAD1	-0.604135	1.23685	-0.989058	0.35634
NM_001130410,NM_001607,NR_024024	ACAA1	-0.767903	1.41907	-0.629348	-0.0218227
NM_001198719,NM_002893	RBBP7	-0.694052	1.31371	-0.857766	0.23811
NM_016065	MRPS16	-0.833124	1.40734	-0.570329	-0.00389007
NM_001102559,NM_001102560,NM_032483	PPAPDC1B	-0.705226	1.35769	-0.798716	0.146253
NM_001002231,NM_001256080,NM_005551,NR_045762,NR_045763	KLK2	-0.68359	1.33145	-0.848373	0.200512
NM_032340	UQCC2	-0.818056	1.4231	-0.550044	-0.0549984
NM_001142935,NM_031300	MXD3	-0.862109	1.41969	-0.485918	-0.0716619
NM_014752	SPCS2	-0.616731	1.22894	-0.985057	0.37285
NM_013349,NR_026598	NENF	-0.866007	1.43306	-0.416957	-0.150092
NM_001303253,NM_005891	ACAT2	-0.779035	1.38664	-0.681794	0.0741937
NM_017840	MRPL16	-0.74913	1.34027	-0.779176	0.188032
NM_001171083,NM_017751,NM_017951,NR_033230,NR_033231,NR_033232	SMPD4	-0.937001	1.37193	0.0520406	-0.486967
NM_001145364,NM_001301058,NM_148912,NM_148913,NR_026910,NR_026912	ABHD11	-0.823476	1.41723	-0.55867	-0.0350844
NM_006809	TOMM34	-0.753025	1.35236	-0.760364	0.161033
NM_001177,NM_001301068	ARL1	-0.299703	1.22076	-1.16613	0.245071
NM_001282987,NM_001282988,NM_001282989,NM_001282990,NM_001282991,NM_021004	DHRS4	-0.682197	1.35471	-0.822685	0.15017
NM_001171905,NM_001171906,NM_152395,NR_033268	NUDT16	-0.889895	1.42416	-0.403392	-0.130874
NM_001184700,NM_001184701,NM_003359	UGDH	-0.865415	1.43015	-0.434465	-0.130269
NM_001080501	TMEM223	-0.901614	1.41645	-0.412719	-0.102117
NM_024320	PRR15L	-0.732416	1.33916	-0.796394	0.189648
NM_005052	RAC3	-0.970808	1.3956	-0.113384	-0.311408
NM_000859,NM_001130996	HMGCR	-0.776329	1.36584	-0.71786	0.12835
NM_001079519,NM_001289022,NM_173607	FAM177A1	-0.636802	1.26652	-0.944196	0.314472
NM_001146191,NM_003953,NM_024569	MPZL1	-0.831743	1.42532	-0.520966	-0.0726072
NM_001035247,NM_005659	UFD1L	-0.726116	1.36246	-0.773143	0.136801
NM_006810,NR_028444	PDIA5	-0.862501	1.38395	-0.580745	0.0592987
NM_001145775,NM_001145776,NM_001145777,NM_004117	FKBP5	-0.784613	1.33413	-0.75094	0.201425
NM_001012507,NM_001286524,NM_001286525,NR_104462	CENPW	-0.91546	1.40968	-0.409291	-0.0849304
NM_018441	PECR	-0.783436	1.39956	-0.652781	0.0366593
NR_003701	SNORD58C	-0.798207	1.3552	-0.709301	0.152312
NR_125364	MKLN1-AS	-0.114682	1.20731	-1.22908	0.136447
NR_110821	HP09053	-1.00043	1.35725	0.0376395	-0.394453
NM_000578	SLC11A1	-0.780231	1.3271	-0.76359	0.216718
NM_000166,NM_001097642	GJB1	-0.867347	1.42389	-0.459056	-0.0974901
NM_004558	NRTN	-0.840453	1.3674	-0.64098	0.114033
NR_110845,NR_110846,NR_110847	LOC101928674	-0.995945	1.30869	0.194708	-0.507454
NM_001136,NM_001206929,NM_001206932,NM_001206934,NM_001206936,NM_001206940,NM_001206954,NM_001206966,NM_172197,NR_038190	AGER	-0.956411	1.23973	0.362434	-0.645751
NR_003927	UOX	-1.02398	1.3494	0.0343145	-0.35973
NM_024080	TRPM8	-0.649834	1.24481	-0.949857	0.354884
NM_000987	RPL26	-0.864616	1.39033	-0.563886	0.0381734
NM_000978	RPL23	-0.848505	1.35919	-0.644092	0.133411
NM_001010	RPS6	-0.598752	1.2224	-1.00203	0.378375
NM_000985,NM_001035006,NM_001199340,NM_001199341,NM_001199342,NM_001199343,NM_001199344,NM_001199345	RPL17	-0.864612	1.36742	-0.609316	0.106509
NM_001024	RPS21	-0.824295	1.40812	-0.581144	-0.00268073
NM_001026,NM_001142282,NM_001142283,NM_001142284,NM_001142285,NM_033022	RPS24	-0.807352	1.39582	-0.630919	0.0424479
NM_001030047,NM_001030048,NM_001648	KLK3	-0.789273	1.35642	-0.717366	0.15022
NM_001861	COX4I1	-0.848901	1.40722	-0.54677	-0.0115512
NM_001297565,NM_001297566,NM_006004	UQCRH	-0.861664	1.35815	-0.62885	0.132367
NM_012094,NM_181651,NM_181652	PRDX5	-0.94674	1.38632	-0.426184	-0.0133909
NM_005340,NR_024610,NR_024611,NR_073488	HINT1	-0.839975	1.3471	-0.672588	0.165459
NM_001863	COX6B1	-0.879241	1.39595	-0.527382	0.0106684
NM_001025	RPS23	-0.825357	1.37176	-0.652528	0.106124
NM_001287188,NM_001287189,NM_001287190,NM_002539	ODC1	-0.97214	1.39822	-0.280732	-0.145343
NM_001001	RPL36AL	-0.833267	1.33414	-0.697821	0.19695
NM_001271828,NM_013237	PRELID1	-0.919197	1.38649	-0.482177	0.014882
NM_001256510,NM_001256511,NM_001256512,NM_001256513,NM_003143,NR_046269	SSBP1	-0.86982	1.35488	-0.623367	0.138309
NM_005694	COX17	-0.806204	1.38052	-0.660848	0.0865355
NR_038892,NR_038893,NR_038894	CBR3-AS1	-0.806739	1.36848	-0.680024	0.118278
NM_003757	EIF3I	-0.945666	1.39195	-0.408365	-0.0379166
NR_027696,NR_027697	TAPT1-AS1	-0.856586	1.39913	-0.555464	0.0129247
NM_021128	POLR2L	-1.01167	1.20252	0.41066	-0.601513
NM_014463	LSM3	-0.803202	1.33971	-0.724397	0.187895
NR_026868	ANKRD19P	-0.943308	1.41213	-0.289985	-0.178832
NM_001145264,NM_014017	LAMTOR2	-0.907783	1.40601	-0.442704	-0.0555211
NM_001243749,NM_001243751,NM_001243752,NM_001243753,NM_001243754,NM_001243755,NM_024033	C7orf49	-0.867249	1.35772	-0.622188	0.131713
NM_001195291,NM_001271822,NM_001271823,NM_001271824,NM_001271825,NM_001297699,NM_001297700,NM_004568	SERPINB6	-0.851334	1.33066	-0.681086	0.201763
NM_001100418,NM_001100419	C19orf60	-0.99696	1.36351	0.0164072	-0.382953
NM_015679	TRUB2	-0.980077	1.39216	-0.115352	-0.296726
NM_001199975,NM_001254752,NM_006294,NR_045639	UQCRB	-0.854547	1.38063	-0.598632	0.0725529
NM_001282382,NM_001282383,NM_004219	PTTG1	-0.624728	1.1868	-1.00327	0.441196
NM_001267817,NM_001267818,NM_021227	OSTC	-0.755596	1.29513	-0.8203	0.28077
NM_006666	RUVBL2	-1.00273	1.28334	0.252248	-0.532855
NM_016403	CWC15	-0.715889	1.28753	-0.863049	0.291409
NM_016520	C9orf78	-0.918992	1.39624	-0.4532	-0.0240476
NM_001040138,NM_016326,NM_016951,NM_181640,NM_181641	CKLF	-0.955142	1.40412	-0.31216	-0.136814
NM_001177701,NM_006860,NR_033531	IFT27	-0.9374	1.39319	-0.423394	-0.0323933
NM_000819,NM_001136005,NM_001136006,NM_175085	GART	-0.696716	1.2704	-0.89352	0.319836
NM_001032363,NM_001204082,NM_001204083,NR_033757,NR_033758	MINOS1	-0.956115	1.36234	-0.474547	0.0683175
NM_001198989,NM_021100,NR_037570	NFS1	-0.764006	1.23825	-0.857838	0.383594
NM_000048,NM_001024943,NM_001024944,NM_001024946	ASL	-1.01804	1.37711	-0.142754	-0.21631
NM_001304803,NM_021947	SRR	-0.617162	1.13821	-1.03119	0.510143
NM_001282566,NM_001282567,NM_001282568,NM_001282569,NM_001282570,NM_001282571,NM_001282572,NM_001282573,NM_001282574,NM_016505	ZCCHC17	-1.02141	1.37405	-0.23348	-0.119162
NR_002822	MGC72080	-0.973345	1.39185	-0.327079	-0.0914296
NR_038842	LINC01137	-1.02972	1.34741	0.0331172	-0.350806
NM_001076680	LYRM9	-0.753751	1.27875	-0.83645	0.311446
NR_024586	KMT2E-AS1	-0.893274	1.358	-0.585857	0.121133
NR_000008	SNORD22	-0.819433	1.29236	-0.759198	0.286268
NM_001278547,NM_001278548,NM_002750,NM_139046,NM_139049	MAPK8	-0.164579	1.20073	-1.22318	0.187026
NM_001031804,NM_005360	MAF	-0.740333	1.27313	-0.853387	0.32059
NM_001083926,NM_025080	ASRGL1	-0.978265	1.39337	-0.29523	-0.119871
NM_000971	RPL7	-0.811438	1.31212	-0.747618	0.246937
NM_001012	RPS8	-0.811043	1.30431	-0.75621	0.262948
NM_000996	RPL35A	-0.94164	1.34977	-0.526675	0.118547
NM_001006,NM_001267699	RPS3A	-0.845244	1.33125	-0.687541	0.201532
NM_000993,NM_001098577,NM_001099693	RPL31	-0.95474	1.33817	-0.526578	0.143148
NM_001028	RPS25	-0.901899	1.35253	-0.582889	0.132262
NM_001865,NR_029466	COX7A2	-0.922591	1.36245	-0.532825	0.0929622
NM_004597,NM_177542	SNRPD2	-0.956241	1.33522	-0.529327	0.150349
NM_014402	UQCRQ	-0.997823	1.36876	-0.361591	-0.00934935
NM_004048	B2M	-0.768152	1.204	-0.875701	0.43985
NM_016068	FIS1	-0.996708	1.36906	-0.363556	-0.00879407
NR_037673	SERF2-C15ORF63	-0.757808	1.22822	-0.870249	0.399837
NM_001199987,NM_002493,NM_182739	NDUFB6	-0.910968	1.33874	-0.592315	0.164543
NM_021134	MRPL23	-1.03816	1.36618	-0.195582	-0.132438
NM_001281496,NM_001281497,NM_001281715,NM_002634	PHB	-0.946204	1.33988	-0.537374	0.143699
NM_016209	TRAPPC2L	-1.05484	1.34695	-0.0227801	-0.269331
NM_001035005,NM_001199346	C18orf32	-0.783229	1.21901	-0.852562	0.41678
NM_032361	THOC3	-0.918935	1.33497	-0.586746	0.170712
NM_001286416,NM_006936	SUMO3	-0.98726	1.3681	-0.391776	0.0109318
NM_001165258,NM_016462	TMEM14C	-0.963873	1.35307	-0.481317	0.0921201
NM_138493	CCDC167	-1.06085	1.34784	-0.235044	-0.051944
NM_000786,NM_001146152	CYP51A1	-0.974734	1.36138	-0.4401	0.053457
NM_001171506,NM_001171507,NM_001171508,NM_001171509,NM_001171510,NM_001171511,NM_139279	MCFD2	-0.960249	1.3172	-0.552111	0.195163
NM_001146068,NM_001748	CAPN2	-0.969806	1.35845	-0.457542	0.068899
NM_001195563,NM_001242701,NM_015215,NR_038934	CAMTA1	-0.952726	1.32961	-0.544407	0.16752
NM_001142648,NM_020150	SAR1A	-0.852833	1.27735	-0.737118	0.312605
NM_001271998,NM_004578,NR_073545	RAB4A	-0.853935	1.28447	-0.729204	0.298673
NM_001270539,NM_001300881,NM_080662	PEX11G	-1.06138	1.3497	-0.0727305	-0.215595
NM_001024594	C1orf53	-0.977457	1.31336	-0.530755	0.194854
NM_001287392,NM_001287393,NM_001287394,NM_203495,NM_203497	COMMD6	-1.02145	1.34249	-0.387278	0.0662351
NM_017807	OSGEP	-0.884336	1.25275	-0.723052	0.354642
NR_003615	LOC728554	-0.964053	1.32994	-0.525675	0.15979
NM_001031733,NM_001286694,NM_001286695,NM_033429,NR_104583	CALML4	-0.91711	1.3017	-0.634187	0.2496
NR_121634,NR_121635,NR_121636,NR_121637	FOXD3-AS1	-1.02242	1.32937	-0.41835	0.111405
NM_024109	METTL22	-0.905582	1.26663	-0.685697	0.324654
NM_007294,NM_007297,NM_007298,NM_007299,NM_007300,NR_027676	BRCA1	-0.869914	1.26272	-0.731024	0.338218
NM_198180	QRFP	-0.229192	1.18821	-1.21292	0.253898
NM_024713	KATNBL1	-0.817964	1.22029	-0.817964	0.415634
NM_002305	LGALS1	-0.914168	1.28895	-0.65251	0.277726
NR_026903	AMZ2P1	-0.878068	1.23489	-0.744266	0.387445
NM_001171967,NM_024805	RBFA	-0.926279	1.29687	-0.627711	0.257117
NR_125967,NR_125968	LOC101928979	-1.07392	1.19801	0.387262	-0.511352
NM_001204204,NM_001291932,NM_012429,NM_033382	SEC14L2	-1.10668	1.31001	0.0370496	-0.240379
NR_001293	SNORD107	-0.822599	1.20556	-0.822599	0.439632
NR_046520,NR_049775,NR_049776	GPC5-AS1	-0.814352	1.23108	-0.814352	0.397623
NR_033939	SCOC-AS1	-1.07007	1.19445	0.396352	-0.520729
NM_001015	RPS11	-0.949708	1.32041	-0.563417	0.192717
NM_000970,NM_001024662	RPL6	-0.884002	1.26421	-0.713574	0.33337
NM_000989	RPL30	-1.0038	1.32077	-0.472896	0.155924
NM_001867	COX7C	-0.980971	1.29853	-0.54678	0.229218
NM_004373	COX6A1	-0.973356	1.32582	-0.517314	0.164854
NM_001199972,NM_021029	RPL36A	-0.999183	1.3252	-0.473122	0.147107
NM_000997	RPL37	-1.0228	1.31457	-0.448562	0.156799
NM_001135592,NM_001177413,NM_002954	RPS27A	-0.941607	1.29907	-0.604118	0.246656
NM_016139	CHCHD2	-1.06708	1.33914	-0.260596	-0.0114617
NM_001184979,NM_004552	NDUFS5	-0.951753	1.30826	-0.577677	0.221172
NM_001206426,NM_001206427,NM_032747	USMG5	-1.00343	1.33316	-0.448991	0.119263
NM_001014763,NM_001985	ETFB	-1.06935	1.33502	-0.272357	0.00669171
NM_001134693	OST4	-0.978009	1.28576	-0.567975	0.260221
NM_004541	NDUFA1	-1.02223	1.35049	-0.360787	0.0325213
NM_001568	EIF3E	-0.875496	1.26185	-0.725438	0.339084
NM_004092	ECHS1	-0.965997	1.31088	-0.552559	0.207679
NM_002489	NDUFA4	-0.981455	1.3357	-0.485261	0.131013
NM_018973,NM_153741	DPM3	-1.1216	1.28014	0.133669	-0.292213
NM_016047	SF3B6	-0.976885	1.29794	-0.55391	0.23285
NM_002014	FKBP4	-1.06437	1.33539	-0.289039	0.0180194
NM_001267809,NM_004515	ILF2	-1.04858	1.32169	-0.377734	0.104627
NM_018465	PLGRKT	-0.715719	1.09301	-0.970278	0.592982
NM_032306	ALKBH7	-1.04195	1.3145	-0.40948	0.136934
NM_001256339,NM_006167,NR_046072	NKX3-1	-0.389286	1.16128	-1.16121	0.389217
NR_015442,NR_024412	LINC00998	-0.795648	1.13321	-0.884953	0.547392
NM_001018104,NM_001142398,NM_031208	FAHD1	-0.945584	1.30768	-0.587429	0.225334
NM_001130846,NM_001130847,NM_004208,NM_145812,NM_145813	AIFM1	-1.00368	1.32432	-0.466414	0.145775
NM_023080	C8orf33	-1.10428	1.27154	0.190011	-0.35727
NM_001270879,NM_016098,NR_073093	MPC1	-1.09241	1.32931	-0.194336	-0.0425557
NM_001242644,NM_002865	RAB2A	-0.725361	1.10043	-0.959729	0.584664
NM_001286834,NM_001286837,NM_002936	RNASEH1	-1.10834	1.31903	-0.0362143	-0.174473
NM_001286149,NM_001286150,NM_001286151,NM_006085	BPNT1	-0.84528	1.16651	-0.821356	0.500123
NM_001304777,NM_001304779,NM_016041,NR_130905,NR_130906	DERL2	-0.868606	1.21767	-0.76693	0.417862
NM_001136497,NM_001243767,NM_152265	BTF3L4	-0.804035	1.16246	-0.864039	0.50561
NM_001195304,NM_001195305,NM_001195306,NM_001195307,NM_001243783	BBIP1	-0.313452	1.16647	-1.19373	0.340715
NR_002963	SNORA24	-0.863257	1.19413	-0.787573	0.456702
NR_120678	LOC102724719	-1.08233	1.32385	-0.273752	0.032224
NR_029605	MIR7-1	-0.839751	1.13914	-0.839751	0.540361
NM_002298	LCP1	-1.02088	1.27203	-0.518133	0.266983
NM_001012984	C16orf86	-1.04676	1.29021	-0.445768	0.202322
NR_002473	SMG1P2	-0.593464	1.09532	-1.06399	0.562136
NM_001136160,NM_001136161,NM_173518	MCMDC2	-0.891728	1.22316	-0.737454	0.406017
NM_021077,NM_205858	NMB	-0.689048	1.02874	-1.00926	0.669568
NM_001001671	MAP3K15	-1.0428	1.2939	-0.447153	0.196053
NR_003013	SCARNA16	-0.840437	1.13595	-0.840437	0.544921
NM_001030	RPS27	-1.0126	1.26601	-0.538873	0.285458
NM_001021,NR_111943,NR_111944	RPS17	-1.02709	1.28496	-0.489986	0.232117
NM_000661,NM_001024921	RPL9	-1.00445	1.29937	-0.507475	0.212557
NM_000975,NM_001199802	RPL11	-0.954588	1.25711	-0.632234	0.329709
NM_001997	FAU	-1.07095	1.3195	-0.325645	0.0770891
NM_000994,NM_001007073,NM_001007074	RPL32	-1.01717	1.27002	-0.526705	0.273863
NM_001048241,NM_024292	UBL5	-0.988678	1.25482	-0.587229	0.321083
NM_017510	TMED9	-1.08935	1.31954	-0.266169	0.0359748
NM_001171155,NR_033242	PET100	-1.07964	1.30375	-0.346048	0.121943
NM_012459,NR_028383	TIMM8B	-1.01954	1.29383	-0.489939	0.215656
NM_002513	NME3	-1.15527	1.27389	0.0739249	-0.192543
NM_001284367,NM_001284368,NM_005004	NDUFB8	-1.11168	1.31052	-0.215477	0.0166379
NM_001286420,NM_016454	EMC4	-0.951635	1.25025	-0.642599	0.343982
NM_001487,NR_037655,NR_037656,NR_037657	BLOC1S1	-1.15226	1.28551	0.00715392	-0.140395
NM_033257	DGCR6L	-1.0805	1.3057	-0.338765	0.113561
NM_138408	GTF3C6	-0.373752	1.15441	-1.17229	0.391632
NM_001127204,NM_001127205,NM_001127206,NM_001286267,NM_001286268,NM_001286269,NM_001286270,NM_001286271,NM_002134	HMOX2	-1.08749	1.27831	-0.382714	0.191896
NM_198076	COX20	-0.918366	1.21528	-0.712205	0.415293
NM_001513,NM_145870,NM_145871	GSTZ1	-1.05046	1.29801	-0.424657	0.177106
NM_002617,NM_153818	PEX10	-1.14622	1.24049	0.220193	-0.314468
NM_001270891,NM_001270892,NM_001270893,NM_024108	TRAPPC6A	-1.11939	1.28845	-0.275014	0.105948
NM_002452,NM_198948,NM_198949,NM_198950,NM_198952,NM_198953,NM_198954	NUDT1	-1.02713	1.24587	-0.538836	0.320103
NM_001201478,NM_006893	EIF2D	-1.08763	1.29538	-0.346215	0.138468
NM_001201365,NM_004290,NM_183398,NM_183399,NM_183400,NM_183401	RNF14	-0.368836	1.14942	-1.1771	0.39651
NM_024537	CARS2	-1.05623	1.28963	-0.428142	0.194737
NM_000367	TPMT	-0.922073	1.15634	-0.743719	0.509451
NM_012254	SLC27A5	-1.09798	1.27047	-0.373884	0.201385
NM_001128208,NM_015344	LEPROTL1	-0.953278	1.17845	-0.694467	0.4693
NR_102759,NR_102760,NR_102761,NR_102762	TRIM52-AS1	-0.759222	1.02497	-0.95071	0.684966
NM_001195076	C19orf81	-1.13706	1.29731	-0.155101	-0.00515037
NM_001144924,NM_001199053,NM_030941	LOC81691	-1.06402	1.26896	-0.446418	0.241484
NM_001277081,NM_001277082,NM_017509,NR_102274	KLK15	-0.842708	1.09993	-0.852116	0.594897
NR_125387	LOC100129636	-1.05414	1.25297	-0.486121	0.287295
NM_001130913	ZNF720	-0.886821	1.12695	-0.796342	0.556215
NR_125846,NR_125847,NR_125848	LOC101927972	-0.285301	1.15824	-1.2098	0.336865
NM_001145250	SP9	-0.765787	1.03475	-0.942779	0.673814
NM_001277864,NR_102687,NR_102688,NR_102689,NR_102691,NR_102692,NR_102693,NR_102694	DHRS4L1	-1.178	1.24176	0.152944	-0.21671
NM_001204414,NM_001204415,NM_022164	TINAGL1	-1.16853	1.20633	0.279908	-0.317711
NM_022551	RPS18	-1.05258	1.2549	-0.486419	0.284097
NM_000973,NM_033301	RPL8	-1.11488	1.28013	-0.311377	0.146124
NM_007209	RPL35	-1.1061	1.26643	-0.362856	0.202529
NM_001011	RPS7	-1.02634	1.23555	-0.550795	0.341586
NM_003134,NR_104021	SRP14	-0.742614	1.02888	-0.964398	0.67813
NM_014367	FAM162A	-0.994208	1.19676	-0.629857	0.427301
NM_025029	MZT2B	-1.15231	1.27785	-0.188043	0.0625026
NM_004545	NDUFB1	-1.09275	1.26027	-0.402799	0.235282
NM_006830	UQCR11	-1.12456	1.28801	-0.259261	0.0958202
NM_001271665,NM_014886,NR_073403	NSA2	-1.00191	1.23034	-0.591892	0.363461
NM_004317	ASNA1	-1.07249	1.23625	-0.474328	0.310573
NM_001272038,NM_002870,NR_073553	RAB13	-1.07545	1.26977	-0.422907	0.228581
NM_205767	C19orf70	-1.15111	1.28401	-0.15978	0.0268808
NM_015932	POMP	-1.01893	1.19475	-0.597274	0.421445
NM_002818	PSME2	-1.09856	1.27217	-0.369349	0.195742
NM_006428	MRPL28	-1.12844	1.28861	-0.243286	0.0831197
NM_001202502,NM_003634	NIPSNAP1	-1.07568	1.23723	-0.467506	0.30595
NM_016406	UFC1	-0.725538	0.985319	-0.98692	0.727139
NM_000019	ACAT1	-0.90781	1.13163	-0.771551	0.547733
NM_001242374,NM_001242375,NM_015391	ANAPC13	-0.738513	0.956856	-0.97957	0.761228
NR_003142	SNHG9	-1.11096	1.26927	-0.345803	0.187491
NR_039624	MIR4426	-0.849216	1.08935	-0.849216	0.609084
NM_032193	RNASEH2C	-1.17137	1.24396	0.160977	-0.233565
NM_001012732,NM_001921	DCTD	-0.598857	1.0315	-1.07766	0.645015
NM_001281444,NM_001281445,NM_007066,NM_181804,NM_181805	PKIG	-1.11436	1.2471	-0.377925	0.24518
NM_032731	TXNDC17	-1.16129	1.26896	-0.186812	0.0791402
NM_005614	RHEB	-1.11185	1.26294	-0.356056	0.204967
NM_001024210,NM_001024211,NM_001024212,NM_001024213,NM_005979	S100A13	-1.11482	1.26969	-0.335376	0.180505
NM_001292017,NM_021204,NR_120457	ENOPH1	-0.562808	1.05848	-1.09637	0.600694
NM_002947	RPA3	-1.12007	1.27529	-0.308925	0.153707
NM_024591	CHMP6	-1.19004	1.25568	0.0168447	-0.0824825
NM_001258446,NM_001258447,NM_052963	TOP1MT	-0.345944	1.13025	-1.19691	0.412606
NM_014282	HABP4	-1.08302	1.24791	-0.440361	0.275468
NM_001142469,NM_033201	C16orf45	-1.17268	1.27272	-0.0500198	-0.0500198
NM_001304817,NM_001304818,NM_001304819,NM_001304820,NM_001304821,NM_001304822,NM_001304823,NM_001304824,NM_001304825,NM_001304826,NM_144627,NR_130913	TSACC	-1.18399	1.26229	-0.068618	-0.00967771
NR_024454	NDUFB2-AS1	-1.17893	1.22124	0.221526	-0.26384
NM_001302826,NM_001302827,NM_016229,NR_126508	CYB5R2	-1.19822	1.19768	0.255049	-0.254514
NM_152309	PIK3AP1	-1.03766	1.18595	-0.57703	0.428734
NM_000988	RPL27	-1.06264	1.19859	-0.528928	0.392976
NM_001019,NM_001030009	RPS15A	-1.087	1.23788	-0.446051	0.295177
NM_000981	RPL19	-0.95905	1.14273	-0.707278	0.523603
NM_001253379,NM_001253380,NM_001253382,NM_001253383,NM_001253384,NM_002948	RPL15	-1.07434	1.19811	-0.510579	0.386809
NM_015965	NDUFA13	-1.13027	1.25546	-0.325732	0.200534
NM_002624,NM_145897	PFDN5	-1.12858	1.24554	-0.348383	0.231422
NM_001201483,NM_001428	ENO1	-1.20279	1.2423	0.0480699	-0.0875838
NM_024038	C19orf43	-1.1575	1.25602	-0.246455	0.147933
NM_015966,NM_198398	ERGIC3	-1.0481	1.20087	-0.549519	0.396751
NM_003761	VAMP8	-1.127	1.25791	-0.329044	0.198136
NM_002128	HMGB1	-0.708974	0.954076	-1.00489	0.759791
NM_001042546,NM_001243728,NM_001256418,NM_022745	ATPAF1	-0.985126	1.12463	-0.684163	0.544656
NM_001093767,NM_001288798,NM_001288799,NM_207368	FAM195B	-1.16515	1.12214	0.458714	-0.415702
NM_001124767	SMIM4	-1.16541	1.14178	0.422839	-0.399212
NM_015726,NR_028103,NR_028104,NR_028105,NR_028106	DCAF8	-0.947621	1.09481	-0.741643	0.594458
NM_001190233,NM_145261,NR_033721,NR_033722,NR_033723,NR_046073	DNAJC19	-0.975898	1.14291	-0.686596	0.519584
NR_026981,NR_026982	RPL23AP82	-0.789935	0.968712	-0.932484	0.753706
NM_001142364,NM_013338	ALG5	-0.933801	1.07483	-0.76435	0.623324
NM_005198	CHKB	-1.20634	1.23935	0.0475808	-0.080583
NR_110940,NR_110941,NR_110942	LOC101928736	-0.996167	1.13319	-0.666064	0.529038
NR_024397	NUTM2A-AS1	-0.943395	1.08368	-0.750512	0.610229
NM_001287010,NM_001287011,NM_001287012,NM_001287013,NM_001287014,NM_022343,NR_104637,NR_104638,NR_104639,NR_104640,NR_104641	GLIPR2	-1.15857	1.24291	-0.275985	0.191646
NR_003048	SNORD23	-0.857656	1.02752	-0.857656	0.687792
NM_001267059,NM_001267060,NM_001267061,NM_014748,NR_049782,NR_049783,NR_049784,NR_049785,NR_049786,NR_049787,NR_049788	SNX17	-1.20895	1.23868	-0.0577057	0.0279665
NM_001204366,NM_001204367,NM_001204368,NM_002413	MGST2	-1.01241	1.13106	-0.64613	0.527487
NM_001206739,NM_014288,NR_045147	ITGB3BP	-1.09956	1.19117	-0.474691	0.383075
NR_037169,NR_037170,NR_037171,NR_037172	LOC100507547	-0.79657	0.95118	-0.928416	0.773806
NM_007367,NM_016732	RALY	-1.16611	1.2185	-0.303736	0.25135
NM_017425	SPA17	-1.08224	1.16882	-0.522281	0.435698
NM_001242767,NM_001242768,NM_001242769,NM_015440	MTHFD1L	-1.22091	1.1763	0.271997	-0.227388
NM_006634	VAMP5	-1.22984	1.21395	0.0907333	-0.0748436
NM_001025248,NM_001025249,NM_001948	DUT	-1.11839	1.18916	-0.443172	0.372401
NM_001301129,NM_001301130,NM_001301131,NM_021974,NR_125371	POLR2F	-1.13938	1.20035	-0.390418	0.329449
NM_004839,NM_199330	HOMER2	-0.971637	1.07739	-0.719796	0.614046
NR_000021	SNORD32A	-0.86099	0.992866	-0.86099	0.729115
NM_001866	COX7B	-1.13595	1.18792	-0.411421	0.359445
NM_001077442,NM_001077443,NM_004500,NM_031314	HNRNPC	-1.08875	1.16652	-0.513654	0.435885
NM_001134395,NM_001134396,NM_032350	C7orf50	-1.21872	1.22535	-0.084617	0.0779821
NM_033318	SMDT1	-1.14656	1.19773	-0.37881	0.327636
NM_001012270,NM_001012271,NM_001168	BIRC5	-1.00908	1.09374	-0.667597	0.582931
NM_001243473,NM_001243475,NM_015681	B9D1	-1.08325	1.15564	-0.530392	0.458004
NM_006948	HSPA13	-0.899282	1.0063	-0.819317	0.712296
NM_001130710,NM_001139499,NM_012322,NR_024466	LSM5	-1.18442	1.20436	-0.280602	0.260662
NR_039989	MIR4458HG	-1.13397	1.1856	-0.417691	0.366067
NM_001042437,NM_003896	ST3GAL5	-1.23952	1.20075	0.121976	-0.0832071
NR_038911	MIF-AS1	-1.21161	1.21161	-0.178872	0.178875
NM_170746	C11orf31	-1.21341	1.13324	0.386628	-0.306453
NM_001282761,NM_080667	CFAP36	-0.935117	1.02863	-0.775833	0.682323
NM_016589	TIMMDC1	-1.07023	1.12709	-0.568186	0.511321
NM_001123225	SYCE3	-1.21124	1.20316	-0.202427	0.210507
NM_007274,NM_181864,NM_181865,NM_181866	ACOT7	-1.24705	1.17927	0.194972	-0.127194
NM_003656	CAMK1	-1.25	1.18774	0.142607	-0.0803464
NM_019107	C19orf10	-1.23676	1.20512	-0.0779558	0.109596
NM_017916	PIH1D1	-1.22168	1.20118	-0.16926	0.189758
NR_034096	FTCDNL1	-1.24307	1.14848	0.303518	-0.208924
NM_001136007,NM_001136008,NM_001136009,NM_001136010,NM_001136011,NM_001136012,NM_005971,NM_021910	FXYD3	-1.22484	1.10995	0.41881	-0.303925
NM_001291274,NM_032855,NR_111903,NR_111904	HSH2D	-1.20891	1.08136	0.488665	-0.361122
NM_001178029,NM_001919	ECI1	-1.25876	1.17109	0.185659	-0.097993
NM_004052	BNIP3	-1.19087	1.1835	-0.297258	0.30463
NM_001537	HSBP1	-1.1508	1.16132	-0.409561	0.39904
NM_001131062,NM_001131063,NM_024632,NR_024084	SAP30L	-1.24153	1.19554	-0.0957791	0.14177
NR_026775	LINC00240	-1.25894	1.18806	0.058571	0.0123018
NM_002415	MIF	-1.23332	1.19249	-0.146996	0.187821
NM_001014446,NM_001286773,NM_001286774,NM_152398,NR_104589	OCIAD2	-0.964533	1.03344	-0.741313	0.672402
NM_001170406,NM_001170407,NM_001786,NM_033379	CDK1	-0.810889	0.91342	-0.918118	0.815588
NM_001826,NR_024163	CKS1B	-1.14263	1.14863	-0.436028	0.430028
NM_021245	MYOZ1	-1.14697	1.15392	-0.423533	0.41658
NM_002208	ITGAE	-0.970879	1.0356	-0.733372	0.668656
NR_027034	PRR34-AS1	-1.23128	1.09784	0.434009	-0.300569
NR_126496,NR_126497,NR_126498,NR_126499,NR_126500	N/A	-0.841545	0.93072	-0.887673	0.798498
NM_001662	ARF5	-1.22135	1.18316	-0.212986	0.251176
NM_001037811,NM_004493	HSD17B10	-1.19096	1.17535	-0.308457	0.324063
NM_001199534,NM_018840,NM_199483,NR_026562	C20orf24	-1.21414	1.18232	-0.236573	0.268394
NM_001142292,NM_030805,NR_024518,NR_024519,NR_024520,NR_024521	LMAN2L	-1.14623	1.14578	-0.43182	0.432272
NM_001928	CFD	-1.26853	1.17109	0.134231	-0.0367854
NM_032356	NAA38	-1.23781	1.18612	-0.1468	0.198481
NM_016172	UBAC1	-1.25892	1.18397	-0.0350637	0.110018
